# Supplementary material for: Tetranuclear Polypyridylruthenium(II) Complexes as Selective Nucleic Acid Stains for Flow Cytometric Analysis of Monocytic and Epithelial Lung Carcinoma Large Extracellular Vesicles
Source: Biomolecules. 2024 Jun 6;14(6):664. doi: 10.3390/biom14060664 (PMC11202172; doi:10.3390/biom14060664)
Supplement: Supplementary file 1 [file biomolecules-14-00664-s001.zip]

Archive with 1 entries (1 files):
- biomolecules-2752938-supplementary.pdf
